# Supplementary material for: Genomic and microbial factors affect the prognosis of anti-pd-1 immunotherapy in nasopharyngeal carcinoma
Source: Front Oncol. 2022 Aug 17;12:953884. doi: 10.3389/fonc.2022.953884 (PMC9428750; doi:10.3389/fonc.2022.953884)
Supplement: Supplementary file 3 [file Table_2.xlsx]

## Sheet: Table S2
Supplementary Table 2. Phenotypes of NPC patients at different timepoint of anti-PD-1 therapy.
	Patients ID	Sampling time	CD4+ T cells ratio	CD8+ T cells ratio	EBV (copies/ml)	IFN-γ (pg/ml)	Tumor Size (mm)
1	P003	baseline	0.12	0.14	975000	0.98	74.78
2	P003	treat.1m	0.137	0.105	95500	0	NA
3	P003	treat.3m	0.169	0.107	NA	NA	NA
4	P003	treat.2m	NA	NA	9200	0	76.05
5	P005	baseline	0.375	0.226	29100	1.3	27.16
6	P005	treat.1m	0.284	0.273	44800	0.93	NA
7	P005	treat.2m	0.265	0.298	51000	NA	20.08
8	P005	treat.3m	0.294	0.272	NA	0	NA
9	P005	NA	0.28	0.131	NA	NA	NA
10	P007	baseline	0.235	0.288	73000	3.3	137.8
11	P007	treat.1m	0.196	0.295	4970000	10.21	NA
12	P007	treat.2m	0.189	0.279	6600000	13.92	174.08
13	P007	treat.3m	NA	NA	NA	NA	NA
14	P009	baseline	0.323	0.433	354	0	22.02
15	P009	treat.3m	NA	NA	NA	0	NA
16	P009	treat.1m	NA	NA	8450	NA	NA
17	P009	treat.2m	NA	NA	1980	0.82	22.89
18	P010	baseline	0.17	0.364	77000	0	30.26
19	P010	treat.1m	0.167	0.402	201000	0	NA
20	P010	treat.2m	0.213	0.35	268	0	44.07
21	P010	treat.3m	0.138	0.452	NA	NA	NA
22	P010	NA	0.143	0.381	NA	NA	NA
23	P011	baseline	0.364	0.335	170000	0	72.1
24	P011	treat.1m	0.352	0.324	114000	0.36	NA
25	P011	treat.2m	0.319	0.308	1260	1.06	51.13
26	P011	treat.3m	0.355	0.298	NA	NA	NA
27	P011	NA	0.291	0.358	NA	NA	NA
28	P018	baseline	0.258	0.208	81.5	1.65	38
29	P018	treat.1m	0.252	0.195	174	0.23	NA
30	P018	treat.2m	0.261	0.166	0	0	37
31	P018	treat.3m	0.253	0.188	NA	0.58	NA
32	P018	NA	0.193	0.18	NA	NA	NA
33	P022	baseline	0.347	0.225	51500	0.72	79.04
34	P022	treat.2m	NA	NA	25600	NA	108.02
35	P022	treat.1m	NA	NA	158000	NA	NA
36	P022	treat.3m	NA	NA	NA	NA	NA
37	P023	baseline	0.368	0.105	23800	0.23	64
38	P023	treat.1m	0.309	0.09	194000	0	NA
39	P023	treat.3m	NA	NA	NA	NA	NA
40	P023	treat.2m	NA	NA	535000	0	77
41	P025	baseline	0.177	0.408	1470000	0.01	55.29
42	P025	treat.1m	0.141	0.298	10700000	0	70.02
43	P025	treat.3m	NA	NA	NA	NA	NA
44	P025	treat.2m	NA	NA	4060000	NA	NA
45	P027	baseline	0.515	0.179	865000	0	48
46	P027	treat.1m	NA	NA	5900000	NA	NA
47	P027	treat.2m	NA	NA	13000000	NA	NA
48	P027	treat.3m	NA	NA	NA	NA	NA
49	P028	baseline	0.218	0.293	145000	0.7	61.92
50	P028	treat.1m	0.275	0.309	84500	0	NA
51	P028	treat.3m	NA	NA	NA	0.86	101
52	P028	treat.2m	NA	NA	186000	NA	82.35
53	P030	baseline	0.279	0.389	299000	0	175
54	P030	treat.3m	NA	NA	NA	NA	NA
55	P030	treat.2m	NA	NA	NA	NA	NA
56	P030	treat.1m	NA	NA	226000	0.23	206
57	P031	baseline	0.213	0.353	55500	1.48	61
58	P031	treat.1m	0.215	0.385	25600	0	NA
59	P031	treat.3m	0.181	0.376	NA	0	NA
60	P031	treat.2m	NA	NA	3400	NA	45
61	P032	baseline	0.348	0.307	43600	0	17
62	P032	treat.1m	0.348	0.317	NA	0	NA
63	P032	treat.3m	0.373	0.303	NA	0.24	NA
64	P032	treat.2m	NA	NA	NA	NA	15
65	P033	baseline	0.333	0.303	2690	0	56.07
66	P033	treat.1m	0.36	0.308	6750	0	NA
67	P033	treat.3m	0.359	0.342	NA	0.31	78
68	P033	treat.2m	NA	NA	550	NA	76.89
69	P035	baseline	0.333	0.436	364000	0.9	114.16
70	P035	treat.1m	0.282	0.363	180000	0	NA
71	P035	treat.3m	0.202	0.499	NA	0.74	NA
72	P035	treat.2m	NA	NA	37800	NA	140.91
73	P039	baseline	0.463	0.244	2240	0.13	25
74	P039	treat.1m	NA	NA	124	0.02	29
75	P039	treat.3m	0.375	0.242	NA	0	NA
76	P039	treat.2m	NA	NA	16400	NA	28
77	P040	baseline	0.181	0.585	NA	0.03	85.89
78	P040	treat.1m	0.241	0.462	31900	0	NA
79	P040	treat.3m	0.45	0.162	NA	0	NA
80	P040	treat.2m	NA	NA	910000	NA	84.81
81	P044	baseline	0.289	0.325	0	0.13	30.06
82	P044	treat.1m	0.291	0.353	0	0.49	NA
83	P044	treat.3m	0.327	0.299	NA	0	NA
84	P044	treat.2m	NA	NA	0	NA	26
85	P046	baseline	0.31	0.405	8150	0	101
86	P046	treat.1m	0.296	0.38	16100	0	NA
87	P046	treat.3m	0.254	0.544	NA	0	NA
88	P046	treat.2m	NA	NA	4380	NA	94
89	P053	baseline	0.268	0.399	59500	0.66	64
90	P053	treat.1m	0.268	0.425	168000	NA	NA
91	P053	treat.3m	NA	NA	NA	0.59	NA
92	P053	treat.2m	NA	NA	213000	NA	58
93	P055	baseline	0.158	0.158	27600	0.38	74
94	P055	treat.1m	0.202	0.259	69500	NA	NA
95	P055	treat.3m	0.126	0.321	NA	NA	77
96	P055	treat.2m	NA	NA	172000	0.73	78
97	P060	baseline	0.211	0.23	1390000	0	29.93
98	P060	treat.3m	NA	NA	NA	NA	NA
99	P060	treat.1m	NA	NA	3870000	NA	NA
100	P060	treat.2m	NA	NA	6750000	0.81	49.09
101	P063	baseline	0.218	0.296	NA	NA	13
102	P063	treat.1m	0.176	0.312	NA	NA	NA
103	P063	treat.3m	NA	NA	NA	NA	NA
104	P063	treat.2m	NA	NA	NA	NA	29
105	P065	baseline	0.24	0.365	3400000	0.52	201
106	P065	treat.1m	NA	NA	NA	NA	256
107	P065	treat.2m	NA	NA	NA	NA	NA
108	P065	treat.3m	NA	NA	NA	NA	NA
109	P067	baseline	0.13	0.208	278000	0	85
110	P067	treat.1m	0.109	0.366	73000	NA	NA
111	P067	treat.3m	0.145	0.258	NA	0	NA
112	P067	treat.2m	NA	NA	690000	NA	78
113	P069	baseline	0.346	0.375	10100	0	24
114	P069	treat.1m	NA	NA	5850	NA	NA
115	P069	treat.3m	0.316	0.36	NA	0	NA
116	P069	treat.2m	NA	NA	4980	NA	23
117	P071	baseline	0.379	0.289	355000	0	98.14
118	P071	treat.1m	0.366	0.26	496000	NA	NA
119	P071	treat.3m	0.24	0.328	NA	NA	NA
120	P071	treat.2m	NA	NA	124000	0	132.27
121	P073	baseline	0.209	0.457	14400	NA	70.15
122	P073	treat.1m	NA	NA	19600	0.39	NA
123	P073	treat.3m	0.171	0.393	NA	NA	NA
124	P073	treat.2m	NA	NA	228000	NA	89.44
125	P087	baseline	0.219	0.118	141	0.11	32
126	P087	treat.1m	NA	NA	189	NA	32
127	P087	treat.3m	0.278	0.124	NA	NA	NA
128	P087	treat.2m	NA	NA	2580	0	31
129	P088	baseline	0.291	0.346	1260	0	50
130	P088	treat.1m	NA	NA	10100	NA	NA
131	P088	treat.3m	0.277	0.299	NA	NA	NA
132	P088	treat.2m	NA	NA	2760	0.66	38
133	P097	baseline	0.367	0.252	950000	0.39	47
134	P097	treat.2m	NA	NA	3140000	NA	69
135	P097	treat.3m	NA	NA	NA	NA	NA
136	P097	treat.1m	NA	NA	1020000	0.85	NA
137	P106	baseline	0.241	0.258	8600	0	54
138	P106	treat.1m	0.252	0.28	5400	NA	NA
139	P106	treat.3m	NA	NA	NA	0.82	NA
140	P106	treat.2m	NA	NA	21000	NA	55
141	P109	baseline	0.301	0.354	34800	0.03	40
142	P109	treat.1m	NA	NA	4960	NA	44
143	P109	treat.3m	0.321	0.352	NA	0	NA
144	P109	treat.2m	NA	NA	317000	NA	46
145	P111	baseline	0.301	0.257	23200	0.33	23
146	P111	treat.1m	0.33	0.253	0	NA	NA
147	P111	treat.3m	NA	NA	NA	NA	NA
148	P111	treat.2m	NA	NA	0	0	25
149	P114	baseline	0.209	0.316	28100	0	43
150	P114	treat.1m	0.215	0.412	201000	NA	NA
151	P114	treat.3m	NA	NA	NA	0	44
152	P114	treat.2m	NA	NA	272000	NA	39
153	P115	baseline	0.287	0.299	10500	NA	41
154	P115	treat.1m	0.266	0.347	7250	NA	44
155	P115	treat.3m	0.228	0.156	NA	NA	NA
156	P115	treat.2m	NA	NA	11300	0.04	45
157	P116	baseline	0.228	0.156	NA	0.43	47
158	P116	treat.1m	NA	NA	NA	NA	NA
159	P116	treat.3m	0.271	0.203	NA	NA	NA
160	P116	treat.2m	NA	NA	NA	NA	45
161	P119	treat.1m	NA	NA	NA	NA	NA
162	P119	treat.3m	NA	NA	NA	NA	NA
163	P119	treat.2m	NA	NA	NA	NA	NA
164	P119	baseline	NA	NA	NA	0	38
165	P127	baseline	0.223	0.21	64000	0	16
166	P127	treat.1m	NA	NA	7550	NA	NA
167	P127	treat.3m	0.193	0.302	NA	NA	NA
168	P127	treat.2m	NA	NA	2210	0	16
169	P132	baseline	0.268	0.24	455	0	61
170	P132	treat.1m	NA	NA	545	NA	NA
171	P132	treat.3m	0.227	0.232	NA	NA	NA
172	P132	treat.2m	NA	NA	2570	0	68
173	P144	baseline	0.248	0.31	15300	NA	36
174	P144	treat.1m	0.269	0.323	NA	NA	NA
175	P144	treat.3m	NA	NA	NA	NA	NA
176	P144	treat.2m	NA	NA	NA	NA	47
177	P145	baseline	0.256	0.275	365	0	33
178	P145	treat.1m	0.272	0.289	535	NA	NA
179	P145	treat.3m	0.263	0.247	NA	NA	NA
180	P145	treat.2m	NA	NA	162	NA	12
181	P146	baseline	0.185	0.518	7800	0.07	59
182	P146	treat.1m	0.206	0.491	14000	NA	NA
183	P146	treat.3m	0.191	0.501	NA	NA	46
184	P146	treat.2m	NA	NA	35400	NA	40
185	P155	baseline	0.163	0.31	10500	NA	70
186	P155	treat.1m	0.193	0.293	NA	NA	NA
187	P155	treat.3m	0.214	0.274	NA	NA	NA
188	P155	treat.2m	NA	NA	NA	NA	34
189	P156	baseline	0.189	0.365	74000	0.35	47
190	P156	treat.1m	0.193	0.348	162000	NA	NA
191	P156	treat.3m	NA	NA	NA	NA	NA
192	P156	treat.2m	NA	NA	29800	NA	82
193	P157	baseline	0.365	0.232	30200	0	36
194	P157	treat.1m	0.284	0.15	30100	NA	NA
195	P157	treat.3m	0.306	0.176	NA	NA	NA
196	P157	treat.2m	NA	NA	81000	NA	41
197	P158	treat.3m	NA	NA	NA	NA	NA
198	P158	treat.2m	NA	NA	NA	NA	NA
199	P158	treat.1m	NA	NA	NA	NA	NA
200	P158	baseline	NA	NA	118000	NA	146
201	P159	baseline	0.178	0.539	9900	NA	28
202	P159	treat.1m	0.167	0.541	NA	NA	NA
203	P159	treat.3m	NA	NA	NA	NA	NA
204	P159	treat.2m	NA	NA	NA	NA	42
205	Q007	baseline	0.23	0.402	NA	NA	NA
206	Q007	treat.1m	0.255	0.38	NA	NA	NA
207	Q007	treat.3m	NA	NA	NA	NA	NA
208	Q019	baseline	0.169	0.412	NA	NA	NA
209	Q019	treat.1m	0.164	0.42	NA	NA	NA
210	Q019	treat.3m	0.175	0.435	NA	NA	NA
211	Q022	NA	NA	NA	NA	NA	NA
212	Q023	NA	NA	NA	NA	NA	NA
213	Q024	baseline	0.227	0.217	NA	NA	NA
214	Q024	treat.1m	0.195	0.187	NA	NA	NA
215	Q024	treat.3m	NA	NA	NA	NA	NA
216	Q028	baseline	0.246	0.178	NA	NA	NA
217	Q028	treat.1m	0.247	0.226	NA	NA	NA
218	Q028	treat.3m	NA	NA	NA	NA	NA
219	Q031	baseline	0.204	0.411	NA	NA	NA
220	Q031	treat.1m	0.146	0.432	NA	NA	NA
221	Q031	treat.3m	NA	NA	NA	NA	NA
