# Supplementary material for: Genomic and microbial factors affect the prognosis of anti-pd-1 immunotherapy in nasopharyngeal carcinoma
Source: Front Oncol. 2022 Aug 17;12:953884. doi: 10.3389/fonc.2022.953884 (PMC9428750; doi:10.3389/fonc.2022.953884)
Supplement: Supplementary file 4 [file Table_3.xlsx]

## Sheet: Table S3
Supplementary Table 3. Differential enriched bacterial species annotation.
	Kingdom	Phylum	Class	Order	Family	Genus	Species
MGS.igc0761	Bacteria	Firmicutes	Clostridia	Clostridiales	NA	NA	NA
MGS.igc0056	Bacteria	Firmicutes	Clostridia	Clostridiales	NA	NA	NA
MGS.igc0142	Bacteria	Firmicutes	Clostridia	Clostridiales	Lachnospiraceae	Blautia	Blautia wexlerae
MGS.igc0987	Bacteria	Firmicutes	Erysipelotrichia	Erysipelotrichales	Erysipelotrichaceae	Erysipelatoclostridium	NA
MGS.igc1358	Bacteria	Firmicutes	Clostridia	Clostridiales	Oscillospiraceae	NA	NA
MGS.igc0689	Bacteria	Firmicutes	Clostridia	Clostridiales	NA	NA	NA
MGS.igc1419	Bacteria	Firmicutes	Clostridia	Clostridiales	Lachnospiraceae	Blautia	Blautia obeum
MGS.igc0622	Bacteria	Firmicutes	Clostridia	Clostridiales	Ruminococcaceae	Unclassified	Ruminococcaceae bacterium
MGS.igc1186	Bacteria	Firmicutes	Clostridia	Clostridiales	Oscillospiraceae	Ruminiclostridium	NA
MGS.igc0427	Bacteria	Firmicutes	Clostridia	Clostridiales	Oscillospiraceae	Ruminococcus	Ruminococcus sp. AF46-10NS
