# Supplementary material for: Genomic and microbial factors affect the prognosis of anti-pd-1 immunotherapy in nasopharyngeal carcinoma
Source: Front Oncol. 2022 Aug 17;12:953884. doi: 10.3389/fonc.2022.953884 (PMC9428750; doi:10.3389/fonc.2022.953884)
Supplement: Supplementary file 5 [file Table_4.xlsx]

## Sheet: Sheet1
MGS ID	Annotation	Median abundance in PD group	Median abundance in SD group	Median abundance in PR group	Enriched group	P value
MGS.igc0664	Ruminococcus bromii	9.93e-08	0	0	PD	0.043632
MGS.igc0593	Pseudoflavonifractor capillosus	5.24e-08	0	0	PD	0.044805
MGS.igc1404	Streptococcus infantarius	2.78e-08	0	0	PD	0.037703
MGS.igc1047	Clostridium celatum	1.64e-07	0	1.97e-08	PD	0.048601
MGS.igc0560	[Eubacterium] siraeum	0	1.6e-08	0	SD	0.038198
MGS.igc1247	bacterium LF-3	0	0	0	NA	0.049785
MGS.igc1186	Ruminiclostridium	8.78e-08	0	2.32e-08	PD	0.027831
MGS.igc0622	Ruminococcaceae bacterium	9.21e-08	0	0	PD	0.006511
MGS.igc1013	[Eubacterium] nodatum	0	0	0	NA	0.035102
MGS.igc0486	Barnesiella viscericola	0	4.09e-07	7.71e-08	SD	0.014827
MGS.igc0483	Ruminococcus callidus	0	4e-08	0	SD	0.011184
MGS.igc0967	Alistipes senegalensis	0	1.52e-07	0	SD	0.01633
MGS.igc0258	Lachnospiraceae bacterium TF01-11	0	2.94e-08	1.06e-08	SD	0.040646
MGS.igc0427	Ruminococcus sp. AF46-10NS	6.15e-08	4.13e-08	0	PD	0.03766
MGS.igc0790	[Clostridium] scindens	1.18e-08	3.64e-08	0	SD	0.047191
MGS.igc0742	Ruminococcus champanellensis	1.62e-08	5.71e-09	0	PD	0.049297
MGS.igc0788	Candidatus Stoquefichus sp. SB1	3.48e-08	5.41e-09	0	PD	0.043493
MGS.igc1067	Ruminococcaceae bacterium mt9	1.29e-08	0	1.81e-08	PR	0.017575
MGS.igc1182	Bifidobacterium longum	5.4e-08	0	9.11e-08	PR	0.044205
MGS.igc0412	Propionispira raffinosivorans	0	0	3.93e-08	PR	0.025764
MGS.igc0327	Bacteroides plebeius	0	0	0	NA	0.005516
MGS.igc0746	Eubacterium sp. ER2	0	0	6.79e-08	PR	0.047016
MGS.igc0056	Clostridiales	0	1.34e-08	0	SD	0.009159
MGS.igc1131	Clostridium botulinum	0	1.49e-08	0	SD	0.035024
MGS.igc0353	Coprococcus catus	0	1.96e-06	0	SD	0.024451
MGS.igc0866	Sutterella wadsworthensis	2.86e-08	3.1e-06	1.44e-08	SD	0.017216
MGS.igc0643	Subdoligranulum variabile	4.79e-07	4.27e-07	4.76e-08	PD	0.034943
MGS.igc0689	Clostridiales	2.95e-06	1.86e-07	3.73e-08	PD	0.028945
MGS.igc0035	Eubacterium sp. 3_1_31	3.98e-07	3.07e-08	1.83e-05	PR	0.045185
MGS.igc0544	Blautia obeum	2.14e-08	2.37e-08	4.28e-06	PR	0.037798
MGS.igc1469	Blautia obeum	0	0	3.43e-07	PR	0.030213
